# Supplementary material for: A Drug Repurposing Screen Identifies Fludarabine Phosphate as a Potential Therapeutic Agent for N-MYC Overexpressing Neuroendocrine Prostate Cancers
Source: Cells. 2022 Jul 20;11(14):2246. doi: 10.3390/cells11142246 (PMC9317991; doi:10.3390/cells11142246)
Supplement: Supplementary file 1 [file cells-11-02246-s001.zip]

Archive with 1 entries (1 files):
- cells-1748945-supplementary.pdf
